# Supplementary material for: Creating a healthier economy: A rapid evidence review of inequalities in flexible working arrangements in the UK
Source: Public Health Pract (Oxf). 2025 Aug 20;10:100649. doi: 10.1016/j.puhip.2025.100649 (PMC12446758; doi:10.1016/j.puhip.2025.100649)
Supplement: Multimedia component 2 [file mmc2.xlsx]

## Sheet: ALL INCLUDES
How source identified	Author	Date	Title	Journal or Organisation	Type of evidence	Type of study	Type of control / flexible working covered	Form(s) of inequality or disadvantage considered or mentioned in the paper	Multiple	General - e.g. generally structurally disadvantaged groups	Geogrpahical inequality	Gender	Occupational status	Caring responsibilities	Ethnicity	Disability	Key insights of relevance to inequalites in access to flexible and any health/health inequality implications
uk context (from main database search)	Akobo and Stewart	2020	Contextualising work–life balance: a case of women of African origin in the UK	Industrial and Commercial Training	Peer-reviewed paper	Qualitative	General	Gender, ethnicity	x			x			x		Women often rely on wider support systems - flexible work, as well as support from extended family and friends. Inconsistent support affects job satisfaction and career progression, and wider support may not be easily accessible to women who have migrated to the UK - e.g. Nigerian, Ghanian women. Raises issue of need for awareness training for employers that focus on giving women of African origi…
trusted source check	Allen et al. , Billy Campbell, Dr Sarah Dauncey and Claudia Plowden Roberts	2024	Flexible working for all: Achieving greater equity for frontline and site-based workers	Timewise report. https://timewise.co.uk/wp-content/uploads/2024/07/Timewise-Flexible-Working-for-All.pdf	Report	Mixed methods	Control over work scheulding	Occupational status, ethnicity	x				x		x		Increasing flexibility in frontline and site-based roles (NHS, construction) is possible and improved health and wellbeing, work-life balance, and raised levels of job satisfaction. Offering opportunities for increased flexibility resulted in organisational level benefits. There was evidence of reduced sickness absence, increased organisational loyalty and improved performance. Good practice chan…
trusted source check	Atay, A, Williams, G. and Florisson, R.	2023	Managing Insecurity: The role of good management	Work Foundation	Report	Mixed methods	Control over predicability of workin hours	Generally strcuturally disadvantaged groups		x							Supporting flexible working that works for employers and employees is important. There is inequality in access to flexible working across sectors, for example, flexitime is least likely to be available to workers in retail, catering, and leisure.Part-time workers can face additional challenges to career progression. Managers can play a significant role in providing their colleagues with the right…
trusted source check	Atay,A., Navani, A., and Martin, A.	2024	Time off: Redesigning leave policies to support longer, healthier working lives	Work Foundation. https://www.lancaster.ac.uk/media/lancaster-university/content-assets/documents/lums/work-foundation/WFTimeoff-Redesigningleavepoliciestosupportlongerhealthierworkinglives(003).pdf	Report	Literature review (methods unclear)	Control over time off	Occupational status					x				There are inequalities in access to employees access to time-off work - lower earners have less access to paid time off. While there is currently no specific employment law covering sabbaticals in the UK, employees can make a request for paid or unpaid sabbatical leave under flexible working legislation.One in six senior business leaders said they provide options for paid sabbaticals to their emp…
uk context (from main database search)	Avendano and Panico	2018	Do flexible work policies improve parents' health? A natural experiment based on the UK Millennium Cohort Study	Journal of Epidemiology and Community Health	Peer-reviewed paper	Quantitative	Legal provision - Right to request flexible work	Gender				x					Flexible working increased in a small group of mothers (n=548) whose employer did not offer work flexibility before the reform (treatment group). By contrast, among mothers whose employer already offered flexible work before the reform (control group, n=5810), there was little change or a slight decline in flexible working. The Flexible Working Act increased flexible working only among a small gr…
uk context (from main database search)	Chandola et al	2019	Are Flexible Work Arrangements Associated with Lower Levels of Chronic Stress-Related Biomarkers? A Study of 6025 Employees in the UK Household Longitudinal Study	Sociology	Peer-reviewed paper	Quantitative	General - though control over working hours/reduced hours specific focus	Gender, caring repsonsibilities	x			x					Debates around the benefits of flexible work arrangements for employee well-being are limited by a lack of empirical analyses on whether flexible working enables employees with work or family stressors to cope with their levels of stress. Male and female employees who made use of reduced hours working arrangements had lower levels of allostatic load. Among women caring for two or more children ag…
uk context (from main database search)	Charman and Tyson	2024	In the too difficult" box?' Organizational inflexibility as a driver of voluntary resignations of police officers in England and Wales"	Policing (Oxford)	Peer-reviewed paper	Qualitative	General/mulitple - time, place, and work quantity	Health condition, disability, caring responsibilities	x					x		x	The police service has struggled with embracing more flexible working arrangements (FWA) for its officers, adopting instead a culture of overwork where extreme hours are linked to enhanced commitment and credibility. Three key areas were identified where the police service was perceived to be unsupportive or unreceptive-(a) dealing with additional needs, disabilities, or health issues of officers…
key author check	Chung	2018	Dualization and the access to occupational family-friendly working-time arrangements across Europe, Social Policy Administration	Social Policy Administration	Peer-reviewed paper	Quantitative	Control over work time and time off work	Gender, caring responsbilities, occupational status	x			x	x	x			There is a segmentation pattern between workers in the access to family-friendly work arrangements (like flexible working). High-skilled female carers are twice as likely as those with low and specific skills to have access to flexitime, and slightly more likely to have access to time off work. Those who feel their job is insecure are significantly less likely to have access to family-friendly WT…
uk context (from main database search)	Chung	2020	Gender, Flexibility Stigma and the Perceived Negative Consequences of Flexible Working in the UK	Social Indicators Research	Peer-reviewed paper	Quantitative	Multiple - control over when and where work is carried out	Gender, caring responsibilities	x			x		x			About a third of workers in the UK hold flexibility stigma perceptions. Flexibility stigma is gendered, in that men are more likely to discriminate against flexible workers, while women, especially mothers, are more likely to suffer from such discrimination. Women, especially mothers (of children below 12) are likely to report they have experienced some sort of negative career consequence due to …
uk context (from main database search)	Chung and Seo	2024	Flexibility Stigma Across Europe: How National Contexts can Shift the Extent to which Flexible Workers are Stigmatised	Social Indicators Research	Peer-reviewed paper	Quantitative	Multiple (reduced hours, working times, working from home, or able to take some time off for private emergencies )	Gender				x					In countries like the UK, stigma against flexible workers is quite prevalent. Cultural norms matter and are perhaps some of the most important factors explaining the levels of flexibility stigma perceived in a country. Countries with a better work-life balance work culture and egalitarian gender norms, see less prevalence of flexibility stigma. In countries with generous family-friendly policies,…
uk context (from main database search)	Chung and van der Horst	2020	Flexible Working and Unpaid Overtime in the UK: The Role of Gender, Parental and Occupational Status	Social Indicators Research	Peer-reviewed paper	Quantitative	Different ypes (schedule control, flexitime, and teleworking)	Gender				x					Flexible arrangements introduced primarily for work-life balance purposes, i.e., flexitime and teleworking (i.e. empolyee driven strategies) do not necessarily increase unpaid overtime hours significantly. On the other hand, workers’ control over their schedule, mainly introduced as a part of high-performance strategies (i.e. more employer driven strategies), leads to increased unpaid overtime ho…
uk context (from main database search)	Chung et al	2021	Covid-19, Flexible Working, and Implications for Gender Equality in the United Kingdom	Gender and Society	Peer-reviewed paper	Quantitative	Working from home	Gender, caring responsibilities	x			x		x			During COVID-19, the sharp rise in number of workers working from home, especially that of fathers, may have enabled a more equitable distribution of unpaid work among cis-gender heterosexual dual-earning couples This, in turn, may have helped ease the increased demand of care and housework responsibilities that households, particularly women,often face. The large expansion of flexible working we…
key author check	Chung, H	2019	National-level family policies and the access to schedule control in a European comparative perspective: crowding out or in, and for whom? Journal of Comparative Policy Analysis: Research and Practice	Journal of Comparative Policy Analysis: Research and Practice	Peer-reviewed paper	Quantitative	Control over working time	Gender, caring responsbilities, occupational status	x			x	x	x			In countries like the UK, at least one in five workers have access to schedule control but, across Europe, there is a significant divide between workers of different skill levels in their access to schedule control. The higher the respondent’s skill level and the higher the respondent’s education level, the more likely that they will have access to schedule control. There is a social gradient in …
trusted source check	Chung, H., Yuan, S. and Arkwright A.	2024	Making hybrid inclusive - Black workers experiences of hybrid working.	TUC. https://www.tuc.org.uk/research-analysis/reports/making-hybrid-inclusive	Report	Mixed methods	Hybrid working	Ethnicity							x		Certain ethnic groups are less likely to be able to access home or hybrid working. Black (African/Caribbean/Black British), Chinese and other Asian, and to a lesser extent Pakistani and Bangladeshi workers, in particular men from these groups are least likely to be able to work from home. This may be due to minoritised ethnicity workers being overrepresented in roles where work from home is not p…
trusted source check	CIPD	2019	Mega trends - flexible working	CIPD. https://www.cipd.org/globalassets/media/knowledge/knowledge-hub/reports/megatrends-report-flexible-working-1_tcm18-52769.pdf	Report	Literature/data review (methods unclear)	Multiple / general	Gender				x					Overall, the report suggests that while many people already benefit from flexible working, a significant proportion of the workforce are not being given the option to work flexibly. Most employers still think there are barriers to flexible working, even if there are also benefits. Culture and resistance from management are often identified as obstacles by both employees and those with people mana…
trusted source check	CIPD	2020	Megatrends: Working from home – what's driving the rise in remote working?	CIPD. https://www.cipd.org/uk/knowledge/reports/megatrends-working-home-rise/	Report	Literature/data review (methods unclear)	Multiple / general	Occupational status					x				Home working can be a type of flexible working. More people are homeworking. Working mainly from home has increased by 80% in 20 years to reach 5.3% of workers. However, the majority of homeworkers do so only occasionally.Technology is a huge driver, with the transition to digital having a profound effect on the way we work. Some jobs are less amenable to homeworking, and are usually in those sec…
trusted source check	CIPD	2021	UK regions ranked by flexible working uptake	CiPD. https://www.cipd.org/uk/knowledge/reports/uk-regions-flexible-working-uptake/	Report	Quantitative	General/multiple	Regional inequalities			x						Workers in South East England have the best flexible working options, while workers in Yorkshire and Humber are least likely to have flexibility in their role. The unequal uptake of different flexible working arrangements across the UK – with some areas being described as ‘flexible working notspots’ – runs the risk of creating a two-tier workforce. This includes different types of flexibilty: Fle…
trusted source check	CIPD	2023	Flexible and hybrid working practices in 2023 - Employer and employee perspectives	CIPD. https://www.cipd.org/globalassets/media/knowledge/knowledge-hub/reports/2023-pdfs/2023-flexible-hybrid-working-practices-report-8392.pdf	Report	Quantitative	General/multiple	Disability/health conditions	x							x	Employees with a disability or long-term health condition are significantly more likely to say that lack of flexibilty has prompted a job or career change - but 6% employees overal report changing jobs due to lack of options and 12% left their profession/sector altogether. There is considerable unmet demand for varying types of flexible working. It is essential for employers to increase both form…
trusted source check	Florisson, Rebecca	2024	The UK Insecure Work Index 2024	Work Foundation	Report	Quantitative	General / insecure work and control over schedule	Disability/health conditions	x							x	Disabled workers who face structural barriers to entering and staying in work are also disproportionately more likely to be in severely insecure roles. This is often because secure roles do not have the flexibility that people with disabilities or health conditions need, which forces them to trade in security for flexibility. Many workers opt into insecure roles due to a lack of more appropriate …
trusted source check	Gable and Florisson	2023	Limiting Choices: Why people risk insecure work	Work Foundation	Report	Mixed methods	Control over predicability of workin hours	Health condition, carers	x					x		x	Being in insecure work can impact health and wellbeing. For some, access to flexible employment is crucial to managing a health condition, but for too many in insecure work, flexibility is one-sided and can impact workers’ wellbeing. Similarly, workers who have caring responsibilities for relatives or neighbours can be highly constrained in their ability to pursue other options. The Census 2021 f…
reference check	Griffiths et al	2022	Exploring the health impacts and inequalities of the new way of working: Findings from a cross-sectional study.	J Occup Environ Med	Peer-reviewed paper	Quantitative	Working from home	Occupational status, income									More than 45% of those able to work from home during the COVID-19 period in this study reported worsened mental well-being and loneliness. Working from home during COVID-19 worsened the diets, physical activity, smoking, and alcohol use of those in poorer health - health effects could related to the pandemic. Individuals living in more deprived areas, in atypical employment or with precarious inc…
uk context (from main database search)	Griffiths et al	2023	Seeking Good Work in the COVID-19 Recovery: Shifting Priorities and Employment Choices Among Workers	Journal of Occupational and Environmental Medicine	Peer-reviewed paper	Quantitative	General	Income, Health condition	x				x				When thinking about future employment, the working adult population in Wales prioritize well-paid work, within a distance close to home, which is interesting/enjoyable/rewarding, flexible, secure, and with suitable working hours, and that there was little change in these key attributes during the pandemic. Flexible work was also more likely to be prioritized by individuals with children in their …
uk context (from main database search)	Hobson and Dennis	2023	I can't be dealing with this brain fog": menopause in the NHS workplace. A focus group study"	Maturitas	Peer-reviewed paper	Qualitative	General	Gender				x					Flexible working was highly valued by women working in the NHS in Wales who have experience of menopause, with those who had more autonomy reporting a positive impact on their working lives. Some women may reduce working hours if they can specifically in response to menopause symptoms. Reducing working hours was described either as a proactive coping mechanism for symptom management, or a respons…
uk context (from main database search)	Hoque and Bacon	2022	Working from home and disabled people's employment outcomes	British Journal of Industrial Relations	Peer-reviewed paper	Quantitative	Working from home	Disability								x	Disabled employees are less likely to work from home than non-disabled employees, given they are disproportionately excluded from the higher-paying and/or managerial roles in which working from home is more widely available. Organizations in which working from home is more commonplace do not employ a higher proportion of disabled people. The results confirm disabled employees report poorer experi…
uk context (from main database search)	Javed	2019	Combining career and care-giving: The impact of family-friendly policies on the well-being of working mothers in the United Kingdom	Global Business and Organizational Excellence	Peer-reviewed paper	Quantitative	General -though specific focus on control over working time	Gender, caring repsonsibilities	x			x		x			Flexible working is of particular importance in helping working mothers strike a balance between their career and personal lives. Different flexible work practices may be of value to different women - working the same number of hours across fewer days per week had the strongest impact on lowering anxiety and depression and enhancing job satisfaction among single working mothers. Working the same …
uk context (from main database search)	Kley and Reimer	2023	Exploring the Gender Gap in Teleworking from Home. The Roles of Worker’s Characteristics, Occupational Positions and Gender Equality in Europe	Social Indicators Research	Peer-reviewed paper	Quantitative	Working from home	Gender, occuational status	x			x	x				Women were under-represented among teleworkers compared to men before the pandemic (in countries across Europe including the UK), also when occupational gender segregation is taken into account; the remaining gender gap in telework is estimated at 10%. Working part-time and working in the private sector were both found to moderate the under-representation of women among teleworkers, potentially r…
trusted source check	Martin et al	2024	Zero Choices: Swapping zero-hour contracts for secure, flexible working, Work Foundation	Work Foundation.	Report	Quantitative	General / insecure work and control over schedule	Generally strcuturally disadvantaged groups		x							Workers from structurally disadvantaged groups are more likely to have to take up zero-hour roles in pursuit of flexible working – but in taking up these contracts workers effectively sacrifice key employment protections such as sick pay and redundancy rights. In addition, benefits required to top up low wages can be affected by the irregular income from zero-hour contracts. If income fluctuates …
uk context (from main database search)	Nielsen and Yarker	2023	What can I do for you? Line managers’ behaviors to support return to work for workers with common mental disorders	Journal of Managerial Psychology	Peer-reviewed paper	Qualitative	General	Health condition								x	Sustainable return to work can be challenging for workers returning after long-term sick leave due to common mental disorders (CMDs): stress, anxiety and depression. Flexible work (e.g supporting flexible work hours, flexible work location) can be used to support and help sustain return to work for workers returning after long-term sick leave due to common mental disorders. Line managers with the…
uk context (from main database search)	Petty et al	2023	Workplace Adjustments for Autistic Employees: What is ‘Reasonable’?	Journal of Autism and Developmental Disorders	Peer-reviewed paper	Mixed methods	General	Austism								x	The most commonly observed reasonable adjustment by employees in this study (in a city in the North of the UK) - with reasonable adjustment defined as having a positive impact on autistic employees’ wellbeing and work outputs without being detrimental to non-autistic employees or the organisationwas - was flexible working hours or travel arrangements. Some respondents said that reassurance and al…
trusted source check	ReWAGE	2023	The future of flexible working.	ReWAGE Evidence Paper. ReWAGE.	Report	Literature review (methods unclear)	Control over different dimensions of work scheulding	Occupational status, gender, spatial inequality	x		x	x	x				Flexible working can involve where work is done, as well as when work is done (working time) and the predictability of work arrangements. There are differences in people's acces to flexible working yet it is important for employees to have control over their schedules, allowing them to plan their lives and reduce stress associated with unpredictable or excessively long hours. There are difference…
trusted source check	Taylor et al	2022	The Changing Workplace: Enabling Disability-Inclusive Hybrid Working	Lancaster: Work Foundation, Lancaster University. https://www.lancaster.ac.uk/media/lancaster-university/content-assets/documents/lums/work-foundation/TheChangingWorkplace.pdf	Report	Mixed methods	Hybrid working	Disability								x	The majority of disabled workers who took part in the study valued the opportunity to decide where they worked, with this having positive impacts for them, including allowing them to better manage their health and wellbeing and feeling more productive. Disabled workers however sometimes reported lack of access to essential support to do their job at home and having requests for additional support…
trusted source check	Timewise	2023	The Timewise Flexible Jobs Index 2023	Timewise. https://timewise.co.uk/wp-content/uploads/2023/11/Timewise-Flex-Jobs-Index-2023.pdf	Report	Quantitative	General/multiple	Sectoral, regional, health conditions, carers	x		x			x		x	In 2023, only 3 in 10 jobs (31%) were being advertised with options to work flexibly as an employee benefit. The momentum of a shift to hybrid working during the pandemic appears to have plateaued. There is considerable demand for flexible working. Many people cannot work at all if they can’t find a flexible job - which can impact on job mobility, career progression and living standards and parti…
trusted source check	Timewise	2023	A question of time: Experiences and perceptions of part-time working	Timewise. https://timewise.co.uk/wp-content/uploads/2023/11/Timewise-Flex-Jobs-Index-2023.pdf	Report	Mixed methods	Reduced hours flexbility / part-time working	Gender				x					Part-time employment is prevalent in the UK, especially among women. However, there has been a slow decrease in women’s participation in part-time work, and a slight increase in men’s. A UK worker survey found 41% of people work part-time to manage either care or home related responsibilities, and 22% work part-time to better manage their mental and/or physical health. The findings highlight the …
trusted source check	TUC	2021	Disabled workers’ access to flexible working as a reasonable adjustment London: UK Trades Union Congress.	TUC	Report	Quantitative	Working from home	Disability								x	Flexible working may be a reasonable adjustment for disabled workers if it removes a barrier they face to being able to do their job. All employers have a legal duty under the Equality Act 2010 (the Act) to proactively make reasonable adjustments to remove, reduce or prevent any disadvantages that disabled workers face but many disabled workers do not currently receive the reasonable adjustments …
uk context (from main database search)	Wang and Cheng	2024	Opportunity or Exploitation? A Longitudinal Dyadic Analysis of Flexible Working Arrangements and Gender Household Labor Inequality	Social Forces	Peer-reviewed paper	Quantitative	General/multiple - how much, when, or where work is carried out	Gender				x					Among heterosexual couples, women’s use of flexible working arrangements significantly intensifies their disproportionate share of housework and maintains their heavy childcare burden regardless of whether their husbands use of (FWAs). In contrast, men’s use of FWAs does not change the unequal gendered division of housework and childcare, even when their wives do not use any FWAs. These patterns …
uk context (from main database search)	Wang et al	2022	Work Schedule Control and Allostatic Load Biomarkers: Disparities Between and Within Gender	Social Indicators Research	Peer-reviewed paper	Quantitative	Control over working time (schedule control)	Gender				x					Those who have work schedule control tend to have signifcantly lower (better) allostatic load, than employed women without work schedule control - but htis association is not seen in men. The association is stronger among women who hold a more traditional gender role attitude towards the division of household labor. Women, especially those with traditional gender role attitudes, benefit most in a…
uk context (from main database search)	Wheatley	2017	Autonomy in Paid Work and Employee Subjective Well-Being	Work and Occupations	Peer-reviewed paper	Quantitative	Control over when and where work is carried out	Gender, occupational status	x			x	x				Access to and the impacts of flexible working/schedule control are gendered. Schedule control appears to be particularly relevant to the well-being of women employees. Some professional employees, especially women, report lower levels of schedule control (working hours and informal flexibility). Aspects of schedule control, for example, informal flexibility, appear to have an impact on life satis…
uk context (from main database search)	Wheatley et al	2023	Navigating Choppy Water: Flexibility Ripple Effects in the COVID-19 Pandemic and the Future of Remote and Hybrid Working	Work, Employment and Society	Peer-reviewed paper	Qualitative	General though with an emphasis on remote and hybrid working	General		x							Not all employees may be aware of their ability to request to work flexibly and the formal arrangements available at the organization they work. Some people may not feel able to request flexible working for reasons including job pressures and local-level work cultures and line managers. Inconsistencies and lack of clarity in messaging around flexible working can also be issues, as well as differe…

## Sheet: EXCLUDES main search-sift
Include or exclude	Authors	Date	Title	Journal	Abstract	Reason for exclusion	13 EXCLUDES
exclude	M. Nikolova; C. Graham	2014	Employment, late-life work, retirement, and well-being in Europe and the United States	IZA Journal of European Labor Studies	Flexible work arrangements and retirement options provide one solution for the challenges of unemployment and underemployment, aging populations, and unsustainable public pension systems in welfare states around the world. We examine the relationships between well-being and job satisfaction on the one hand and employment status and retirement, on the other, using Gallup World Poll data for severa…	Excluded - limited specific detail on UK or flexible working more generally
include	D. Wheatley	2017	Autonomy in Paid Work and Employee Subjective Well-Being	Work and Occupations	This article explores the relationship between different forms of autonomy, categorized into “job control” and “schedule control,” and measures of subjective well-being, using UK panel data from Understanding Society. Levels of autonomy differ considerably among UK employees. Managers report the greatest autonomy. Professionals, especially women, and less skilled occupations report substantially …
exclude	E. Berkery; M. J. Morley; S. Tiernan; H. Purtill; E. Parry	2017	On the Uptake of Flexible Working Arrangements and the Association with Human Resource and Organizational Performance Outcomes	European Management Review	The aim of this study was to identify bundles of flexible working arrangements (FWAs) from data provided by 1,064 organizations in seven EU countries, and to relate bundle membership to demographic variables and human resource (HR) and organizational performance outcomes. Using Ward's hierarchical clustering algorithm we identified four distinct bundles of FWAs based on the uptake of twelve indiv…	Excluded - does not focus on inequality
include	M. Avendano; L. Panico	2018	Do flexible work policies improve parents' health? A natural experiment based on the UK Millennium Cohort Study	Journal of Epidemiology and Community Health	Background There is limited evidence of the impact of policies to promote work-family balance on family health. Exploiting the introduction of the UK Flexible Working Act (2003), we examined whether a policy that grants parents the right to request flexible work influences their health and well-being. Methods Using the UK Millennium Cohort Study, we focus on 6424 mothers employed in 2001-2002, wh…
exclude	E. Giovanis	2018	The relationship between flexible employment arrangements and workplace performance in Great Britain	International Journal of Manpower	Purpose: There is an increasing concern on the quality of jobs and productivity witnessed in the flexible employment arrangements. The purpose of this paper is to examine the relationship between various flexible employment arrangements and the workplace performance. Design/methodology/approach: Home-based working, teleworking, flexible timing and compressed hours are the main employment types ex…	Excluded - does not focus on inequality
include	T. Chandola; C. L. Booker; M. Kumari; M. Benzeval	2019	Are Flexible Work Arrangements Associated with Lower Levels of Chronic Stress-Related Biomarkers? A Study of 6025 Employees in the UK Household Longitudinal Study	Sociology	Debates around the benefits of flexible work arrangements for employee well-being are limited by a lack of empirical analyses on whether flexible working enables employees with work or family stressors to cope with their levels of stress. This study examines whether the availability and use of different flexible work arrangements are associated with lower allostatic load (an index of chronic stre…
include	U. Javed	2019	Combining career and care-giving: The impact of family-friendly policies on the well-being of working mothers in the United Kingdom	Global Business and Organizational Excellence	Taking into account variations in family structure among working mothers, this study examines the effect of family-support policies on the well-being of 4,247 female employees in Britain who have never married, are married, or are divorced, separated, or widowed. Based on data from the British Workplace Employment Relations Survey of 2011, the study found that not all family-friendly policies wer…
exclude	D. Reuschke	2019	The subjective well-being of homeworkers across life domains	Environment and Planning A	This paper extends the view of homeworking as a type of flexible working by employees in organisations aimed at improving work–life balance and job satisfaction, to a type of work that encapsulates significant changes of work towards increased self-employment and casual work, high proportions of which are performed in people’s homes. Such changes to work represent a reconfiguration of the spatial…	Excluded - little focus on flexible working
include	L. A. Akobo; J. Stewart	2020	Contextualising work–life balance: a case of women of African origin in the UK	Industrial and Commercial Training	Purpose: The existing gender gap in the workplace, that affects job satisfaction and career advancement of women, creates a need to understand further the causes and effects of the gender gap phenomenon. Although, there are many challenges that affect women’s job satisfaction and advancement in the workplace, this paper aims to investigate work–life balance using multiple theoretical lenses. Desi…
exclude	E. D. V. Cerqueira; B. Motte-Baumvol; L. B. Chevallier; O. Bonin	2020	Does working from home reduce CO2 emissions? An analysis of travel patterns as dictated by workplaces	Transportation Research Part D: Transport and Environment	This research provides new evidence about the relationship between travel behavior, workplace diversification, and environmental impact in the United Kingdom using data from the National Travel Survey for the period between 2002 and 2017. The path analysis approach based on SEM handles both direct and indirect effects and allows for a comprehensive study of travel behavior, trade-off effects, and…	Excluded - does not focus on inequality
include	H. Chung; M. van der Horst	2020	Flexible Working and Unpaid Overtime in the UK: The Role of Gender, Parental and Occupational Status	Social Indicators Research	Recent studies have shown that flexible boundaries between work and family may make employees work harder and longer. Yet most studies were not able to show whether there are differences across different types of flexible working arrangements, and whether this relationship may only hold for certain groups of workers. We examine how three different types of flexible working arrangements, that is s…
include	H. Chung	2020	Gender, Flexibility Stigma and the Perceived Negative Consequences of Flexible Working in the UK	Social Indicators Research	This study examines the prevalence and the gender differences in the perceptions and experiences of flexibility stigma—i.e., the belief that workers who use flexible working arrangements for care purposes are less productive and less committed to the workplace. This is done by using the 4th wave of the Work-Life Balance Survey conducted in 2011 in the UK. The results show that 35% of all workers …
include	H. Chung; H. Birkett; S. Forbes; H. Seo	2021	Covid-19, Flexible Working, and Implications for Gender Equality in the United Kingdom	Gender and Society	We examine the role flexible working has for gender equality during the pandemic, focusing on arrangements that give workers control over when and where they work. We use a survey of dual-earning working parents in the United Kingdom during the peak of the first lockdown, namely, between mid-May and mid-June 2020. Results show that in most households in our survey, mothers were mainly responsible…
exclude	G. Santos; R. Azhari	2022	Can we save GHG emissions by working from home?	Environmental Research Communications	Using data from official government publications in the UK, we estimate the potential changes in transport and buildings CO2e emissions in England and Wales if those engaged in jobs compatible with homeworking were to work mainly from home. We find that the net result is likely to be an increase, rather than a decrease in CO2e emissions. Assuming that 20% to 30% of workers were to work from home,…	Excluded - does not focus on inequality/focus is carbon emissions
exclude	B. Caldarola; S. Sorrell	2022	Do teleworkers travel less? Evidence from the English National Travel Survey	Transportation Research Part A: Policy and Practice	The global pandemic has revived debates about the contribution of teleworking to reducing travel, air pollution and carbon emissions. However, previous research suggests that the availability of teleworking may encourage people to move farther from their place of work, creating the risk that longer commutes will offset the benefits of fewer commutes. In addition, teleworking may encourage additio…	Excluded - does not focus on inequality
include	S. Wang; L. Z. Li; Z. Lu; S. Li; D. Rehkopf	2022	Work Schedule Control and Allostatic Load Biomarkers: Disparities Between and Within Gender	Social Indicators Research	Work schedule control has been linked to self-reported mental health, a measure that may suffer recall, social desirability, and common-method variance biases. The study proposes an alternative outcome measure to reduce survey measurement errors. It tests whether schedule control is associated with objective allostatic load biomarkers of chronic stress in a national working population, and whethe…
include	K. Hoque; N. Bacon	2022	Working from home and disabled people's employment outcomes	British Journal of Industrial Relations	This paper assesses disabled employees’ likelihood of working from home relative to non-disabled employees, and the implications of doing so for their experiences of work. Analysing British nationally representative data, the findings suggest that disabled employees are less likely to work from home than non-disabled employees, given they are disproportionately excluded from the higher-paying and…
include	S. Kley; T. Reimer	2023	Exploring the Gender Gap in Teleworking from Home. The Roles of Worker’s Characteristics, Occupational Positions and Gender Equality in Europe	Social Indicators Research	Previous research suggests an under-representation of women among teleworkers before the Covid-19 pandemic. However, we know little about whether such a gender gap was substantial, and whether it could be explained by occupational gender segregation. We explore whether a gender gap in regularly teleworking existed in the EU-28 and analyse its possible constituents, drawing on data from the Europe…
include	G. Hobson; N. Dennis	2023	I can't be dealing with this brain fog": menopause in the NHS workplace. A focus group study"	Maturitas	Introduction: In recent years there has been a much greater recognition by some employers of the need to support female employees experiencing the menopause. Despite an increased desire to improve women's experiences, the evidence base around how best to do this is currently lacking. The National Health Service (NHS) across the United Kingdom has a workforce with a significant proportion of older…
include	D. Wheatley; M. R. Broome; T. Dobbins; B. Hopkins; O. Powell	2023	Navigating Choppy Water: Flexibility Ripple Effects in the COVID-19 Pandemic and the Future of Remote and Hybrid Working	Work, Employment and Society	This article investigates the challenges of navigating the adoption of remote and hybrid working for large organizations with diverse functions. Focus groups with employees of the UK business of a multinational organization identify conceptual contributions to the sociology of work and employment and empirical findings in the context of the COVID-19 pandemic that inform future policy and practice…
exclude	Z. Mokhtar Azizi; J. Cochrane; N. Thurairajah; N. S. Mokhtar Azizi	2023	Remote working in construction: assessing the affordance of digitisation	Built Environment Project and Asset Management	Purpose: As remote working becomes increasingly popular, remote working could unlock new ways of working through digitisation. However, the construction sector has been slow to adopt digitisation in its processes, making digitisation difficult to assess whether this affordance may be well received and the current capabilities of digitisation to achieve this effectively. The purpose of this paper …	EXCLUDED AT FULL TEXT - could not access
include	M. L. Griffiths; B. J. Gray; R. G. Kyle; A. R. Davies	2023	Seeking Good Work in the COVID-19 Recovery: Shifting Priorities and Employment Choices Among Workers	Journal of Occupational and Environmental Medicine	Objective: Disruption to working lives spurred by the COVID-19 pandemic may shape people's preferences for future employment. We aimed to identify the components of work prioritized by a UK sample and the employment changes they had considered since the start of the COVID-19 pandemic. Methods: A nationally representative longitudinal household survey was conducted in Wales at two time points betw…
exclude	Y. Shi; S. Sorrell; T. Foxon	2023	The impact of teleworking on domestic energy use and carbon emissions: An assessment for England	Energy and Buildings	Despite decades of research on the environmental impacts of teleworking, most studies have neglected building-related energy use and emissions. Even fewer studies have explored the relative influence of different variables on those emissions. This study therefore explores the building-related emissions from teleworking in England using data from the UK Energy Performance Certificate (EPC) databas…	Excluded - does not focus on inequality
include	K. Nielsen; J. Yarker	2023	What can I do for you? Line managers’ behaviors to support return to work for workers with common mental disorders	Journal of Managerial Psychology	Purpose: Sustainable return to work remains challenging for workers returning after long-term sick leave due to common mental disorders (CMDs): stress, anxiety and depression. Line managers play a significant role in supporting returned workers. Therefore, the purpose of this qualitative study was to examine the supportive behaviors of line managers in supporting returned workers. Design/methodol…
exclude	S. Crossley; Z. M. Hassanein; R. X. N. Lee; J. Murad; J. Isherwood; E. Harwood; G. Oni; E. Wilson	2023	Which pandemic working practices should be kept? Perspectives from staff working in a breast cancer service	British Journal of Health Care Management	Background/Aaims Breast cancer is the most common female cancer in the UK, with approximately 60 000 new cases diagnosed each year. The service changes implemented in response to the COVID-19 pandemic altered ways of working and influenced care delivery. The aim of this study was to explore how these changes affected staff members’ care practices and experiences, and how this has influenced subse…	EXCLUDED AT FULL TEXT - could not access
exclude	R. Tajaddini; H. F. Gholipour; A. Arjomandi	2023	Working from home and long-term housing wealth inequality in large cities of advanced economies	International Journal of Housing Markets and Analysis	Purpose: The purpose of this study is to explain the potential long-term impacts of working from home on housing wealth inequality in large cities of advanced economies. Design/methodology/approach: This study is descriptive research and It supports the arguments by providing some emerging evidence from property markets in developed countries. Findings: The authors argue that due to the unique na…	EXCLUDED AT FULL TEXT - could not access
include	S. Petty; L. Tunstall; H. Richardson; N. Eccles	2023	Workplace Adjustments for Autistic Employees: What is ‘Reasonable’?	Journal of Autism and Developmental Disorders	Autistic adults are inadequately supported in the workplace. This study sought a definition of ‘reasonable’ and explored facilitators and barriers to employers making reasonable adjustments. 98 employers and employees across a UK city completed a survey; 15% identified as being autistic. Qualitative data were analysed using framework analysis. Reasonable adjustments were defined as having a posit…
exclude	B. Caldarola; S. Sorrell	2024	Does teleworking encourage longer commutes? Pre-pandemic evidence from the English National Travel Survey	Travel Behaviour and Society	Teleworking could make an important contribution to reducing car travel, air pollution and carbon emissions. However, a growing body of evidence suggests that teleworkers tend to live further from their place of work than non-teleworkers, and that teleworking encourages more non-work travel. These responses make it difficult to estimate the overall impact of teleworking on personal travel. This s…	Excluded - does not focus on inequality / focus is travel patterns
include	H. Chung; H. Seo	2024	Flexibility Stigma Across Europe: How National Contexts can Shift the Extent to which Flexible Workers are Stigmatised	Social Indicators Research	Although flexible working has expanded rapidly, especially during the pandemic, biased views against flexible workers – namely, flexibility stigma - are still prevalent and returning. Flexibility stigma hinders worker’s take up of flexible working arrangements and can make flexible working arrangements result in negative outcomes for worker’s well-being and productivity. This study examines how n…
include	S. Charman; J. Tyson	2024	'In the too difficult" box?' Organizational inflexibility as a driver of voluntary resignations of police officers in England and Wales"	Policing (Oxford)	Record numbers of police officers are voluntarily resigning in England and Wales yet there is a lack of research which analyses why. Findings from an analysis of 62 interviews with police leavers who voluntarily resigned from the police service within England and Wales between January 2021 and June 2022 suggest that officers are leaving primarily due to perceptions of organizational injustice whi…
include	S. Wang; C. Cheng	2024	Opportunity or Exploitation? A Longitudinal Dyadic Analysis of Flexible Working Arrangements and Gender Household Labor Inequality	Social Forces	It has been extensively debated over whether the rise of flexible working arrangements (FWAs) may be an opportunity"for a more egalitarian gender division of household labor or reinforce the "exploitation"of women in the traditional gender division. Drawing on a linked-lives perspective, this study contributes to the literature by using longitudinal couple-level dyadic data in the UK (2010-2020) …
exclude	B. Motte-Baumvol; T. Schwanen; O. Bonin	2024	Telework and the day-to-day variability of travel behaviour: The specificities of Fridays	Transportation Research Part D: Transport and Environment	This study investigates the uniqueness of Fridays for telework in relation to commuting and non-work travel patterns. Utilizing Bayesian analysis on UK National Travel Survey data (2015–2019), it explores differences in trip frequency, distance, time, and CO2 emissions across days, particularly focusing on teleworkers versus other workers. The findings highlight Fridays as a distinct day for tele…	Excluded - does not focus on inequality / focus is travel behaviour
